# Supplementary material for: A Hidden Markov Model Approach for Simultaneously Estimating Local Ancestry and Admixture Time Using Next Generation Sequence Data in Samples of Arbitrary Ploidy
Source: PLoS Genet. 2017 Jan 3;13(1):e1006529. doi: 10.1371/journal.pgen.1006529 (PMC5242547; doi:10.1371/journal.pgen.1006529)
Supplement: S1 Table — (XLSX) [file pgen.1006529.s011.xlsx]

## Sheet: Sheet1
t (generations)	m	Ploidy	Number Samples	Depth/Sample	Run Time (Minutes)
10	0.1	1	40	1	1
		2	20	2	2
		10	4	10	17
		20	2	20	96
	0.25	1	40	1	1
		2	20	2	2
		10	4	10	18
		20	2	20	101
	0.5	1	40	1	1
		2	20	2	2
		10	4	10	18
		20	2	20	108
100	0.1	1	40	1	1
		2	20	2	2
		10	4	10	17
		20	2	20	98
	0.25	1	40	1	1
		2	20	2	2
		10	4	10	18
		20	2	20	104
	0.5	1	40	1	1
		2	20	2	2
		10	4	10	18
		20	2	20	109
1000	0.1	1	40	1	1
		2	20	2	2
		10	4	10	16
		20	2	20	99
	0.25	1	40	1	1
		2	20	2	2
		10	4	10	17
		20	2	20	103
	0.5	1	40	1	1
		2	20	2	2
		10	4	10	18
		20	2	20	108
