# Supplementary material for: A Hidden Markov Model Approach for Simultaneously Estimating Local Ancestry and Admixture Time Using Next Generation Sequence Data in Samples of Arbitrary Ploidy
Source: PLoS Genet. 2017 Jan 3;13(1):e1006529. doi: 10.1371/journal.pgen.1006529 (PMC5242547; doi:10.1371/journal.pgen.1006529)
Supplement: S2 Table — (XLSX) [file pgen.1006529.s012.xlsx]

## Sheet: Sheet1
Inversion	Breakpoint	Rho	p-value
In(2L)t	Distal	0.0298	0.923
	Proximal	-0.297	0.325
In(2R)NS	Proximal	-0.0615	0.849
	Distal	0.254	0.426
In(3R)K	Proximal	-0.336	0.261
	Distal	-0.686	0.00958
In(3R)Mo	Proximal	-0.494	0.0858
	Distal	-0.631	0.0207
In(3R)P	Proximal	0.193	0.527
	Distal	0.0789	0.798
