# Supplementary material for: A Hidden Markov Model Approach for Simultaneously Estimating Local Ancestry and Admixture Time Using Next Generation Sequence Data in Samples of Arbitrary Ploidy
Source: PLoS Genet. 2017 Jan 3;13(1):e1006529. doi: 10.1371/journal.pgen.1006529 (PMC5242547; doi:10.1371/journal.pgen.1006529)
Supplement: S3 Table — (XLSX) [file pgen.1006529.s013.xlsx]

## Sheet: Sheet1
GO Term	Expected Number of Genes	Number of Genes Observed	p-value	q-value	number of genes observed	number in cluster that overlap SNPs	Number in cluser	GO term identity	genes
GO:0005671	0.121	4	2.2e-05	0.0218242	4	11	13	Ada2/Gcn5/Ada3 transcription activator complex	fbgn0020388,fbgn0040066,fbgn0027490,fbgn0043002
GO:0016573	0.624	6	3.9e-05	0.0218242	6	57	63	histone acetylation	fbgn0020388,fbgn0040066,fbgn0030945,fbgn0027490,fbgn0036039,fbgn0043002
GO:0006475	0.676	6	5.4e-05	0.0218242	6	59	65	internal protein amino acid acetylation	fbgn0020388,fbgn0040066,fbgn0030945,fbgn0027490,fbgn0036039,fbgn0043002
GO:0018394	0.676	6	5.4e-05	0.0218242	6	59	65	peptidyl-lysine acetylation	fbgn0020388,fbgn0040066,fbgn0030945,fbgn0027490,fbgn0036039,fbgn0043002
GO:0018393	0.676	6	5.4e-05	0.0218242	6	59	65	internal peptidyl-lysine acetylation	fbgn0020388,fbgn0040066,fbgn0030945,fbgn0027490,fbgn0036039,fbgn0043002
GO:0006473	0.703	6	6.6e-05	0.0223203	6	60	66	protein acetylation	fbgn0020388,fbgn0040066,fbgn0030945,fbgn0027490,fbgn0036039,fbgn0043002
GO:0005850	0.156	3	0.000107	0.0317153	3	4	4	eukaryotic translation initiation factor 2 complex	fbgn0053158,fbgn0262739,fbgn0004926
