# Supplementary material for: A Hidden Markov Model Approach for Simultaneously Estimating Local Ancestry and Admixture Time Using Next Generation Sequence Data in Samples of Arbitrary Ploidy
Source: PLoS Genet. 2017 Jan 3;13(1):e1006529. doi: 10.1371/journal.pgen.1006529 (PMC5242547; doi:10.1371/journal.pgen.1006529)
Supplement: S4 Table — (XLSX) [file pgen.1006529.s014.xlsx]

## Sheet: Sheet1
GO Term	Expected Number of Genes	Number of Genes Observed	p-value	q-value	number of genes observed	number in cluster that overlap SNPs	Number in cluser	GO term identity	genes
GO:0044424	107.766	147	2.2e-05	0.0194084	147	4771	5736	intracellular part	fbgn0030506,fbgn0030505,fbgn0039209,fbgn0032138,fbgn0003486,fbgn0086558,fbgn0002962,fbgn0261836,fbgn0014133,fbgn0035534,fbgn0030294,fbgn0030292,fbgn0262483,fbgn0029857,fbgn0025815,fbgn0038376,fbgn0052676,fbgn0052311,fbgn0029854,fbgn0029856,fbgn0044020,fbgn0038020,fbgn0038029,fbgn0031003,fbgn0010434,fbgn0010438,fbgn0011648,fbgn0027785,fbgn0027784,fbgn0015393,fbgn0266758,fbgn0260779,fbgn0032330,fbg…
GO:0048477	6.658	19	3e-05	0.0194084	19	218	331	oogenesis	fbgn0003486,fbgn0086676,fbgn0002962,fbgn0029857,fbgn0025815,fbgn0260779,fbgn0028468,fbgn0003165,fbgn0011225,fbgn0263143,fbgn0000499,fbgn0004864,fbgn0264270,fbgn0015790,fbgn0260932,fbgn0010770,fbgn0021776,fbgn0010768,fbgn0000273
GO:0007292	6.658	19	3e-05	0.0194084	19	218	332	female gamete generation	fbgn0003486,fbgn0086676,fbgn0002962,fbgn0029857,fbgn0025815,fbgn0260779,fbgn0028468,fbgn0003165,fbgn0011225,fbgn0263143,fbgn0000499,fbgn0004864,fbgn0264270,fbgn0015790,fbgn0260932,fbgn0010770,fbgn0021776,fbgn0010768,fbgn0000273
GO:0044237	63.07	96	4.7e-05	0.0194084	96	2943	3609	cellular metabolic process	fbgn0030506,fbgn0030505,fbgn0032138,fbgn0003486,fbgn0001186,fbgn0086558,fbgn0002962,fbgn0035534,fbgn0030294,fbgn0029857,fbgn0025815,fbgn0029856,fbgn0028519,fbgn0044020,fbgn0038020,fbgn0038029,fbgn0031003,fbgn0010438,fbgn0027785,fbgn0027784,fbgn0015393,fbgn0260779,fbgn0003165,fbgn0031505,fbgn0028691,fbgn0005593,fbgn0028336,fbgn0035619,fbgn0000556,fbgn0259680,fbgn0035620,fbgn0029890,fbgn0030087,fbg…
GO:0034331	0.228	4	4.9e-05	0.0194084	4	11	12	cell junction maintenance	fbgn0011225,fbgn0003392,fbgn0015790,fbgn0031571
GO:0006518	4.166	21	0.000106	0.0376743	21	241	665	peptide metabolic process	fbgn0035534,fbgn0038020,fbgn0038029,fbgn0260779,fbgn0005593,fbgn0000556,fbgn0032236,fbgn0029095,fbgn0260441,fbgn0011207,fbgn0003274,fbgn0010041,fbgn0010040,fbgn0010044,fbgn0010043,fbgn0010042,fbgn0010038,fbgn0001149,fbgn0030361,fbgn0011284,fbgn0042206
